# Supplementary material for: Beyond the Burn: Leukemia Threats Following Radioactive Iodine Ablation Therapy for Thyroid Cancer
Source: Cancers (Basel). 2024 Dec 25;17(1):25. doi: 10.3390/cancers17010025 (PMC11718960; doi:10.3390/cancers17010025)
Supplement: Supplementary file 1 [file cancers-17-00025-s001.zip]

Archive with 1 entries (1 files):
- cancers-3347438-supplementary.pdf
